# Supplementary material for: Cadherin 17 Nanobody-Mediated Near-Infrared-II Fluorescence Imaging-Guided Surgery and Immunotoxin Delivery for Colorectal Cancer
Source: Biomater Res. 2024 Jun 21;28:0041. doi: 10.34133/bmr.0041 (PMC11192146; doi:10.34133/bmr.0041)
Supplement: Supplementary 1 — Figs. S1 to S13 Table S1 Materials and Methods [file bmr.0041.f1.zip]

Archive with 2 entries (2 files):
- Revised Supplementary materials.docx
- Table S1(Supplementary materials).xlsx
