# Supplementary material for: Cadherin 17 Nanobody-Mediated Near-Infrared-II Fluorescence Imaging-Guided Surgery and Immunotoxin Delivery for Colorectal Cancer
Source: Biomater Res. 2024 Jun 21;28:0041. doi: 10.34133/bmr.0041 (PMC11192146; doi:10.34133/bmr.0041)
Supplement: Supplementary 1 — Figs. S1 to S13 Table S1 Materials and Methods [file bmr.0041.f1.zip › Table S1(Supplementary materials).xlsx]

## Sheet: Upregulated proteins
Protein list from mass spectrometry analysis(upregulated)
name	ID	First.Protein.Description	EP_vs_PBS_diff	EP_vs_PBS_p.adj
ITIH2	P19823	Inter-alpha-trypsin inhibitor heavy chain H2	5.65943	1.71581e-13
FMO5	P49326	Flavin-containing monooxygenase 5	5.5946	0.000488366
A1BG	P04217	Alpha-1B-glycoprotein	4.56989	3.94147e-11
ZNHIT3	Q15649	Zinc finger HIT domain-containing protein 3	4.41308	1.71581e-13
UBE2Q1	Q7Z7E8	Ubiquitin-conjugating enzyme E2 Q1	4.32478	0.0447053
F13A1	P00488	Coagulation factor XIII A chain	4.0398	3.23448e-08
DYNC2H1	Q8NCM8	Cytoplasmic dynein 2 heavy chain 1	3.99865	0.00363721
CMTM6	Q9NX76	CKLF-like MARVEL transmembrane domain-containing protein 6	3.78336	0.00228856
MS4A14	Q96JA4	Membrane-spanning 4-domains subfamily A member 14	3.73142	1.71581e-13
GPX4	P36969	Phospholipid hydroperoxide glutathione peroxidase	3.58244	0.0110648
CCHCR1	Q8TD31	Coiled-coil alpha-helical rod protein 1	3.56826	1.91756e-06
RASSF9	O75901	Ras association domain-containing protein 9	3.54885	0.0027691
EMILIN1	Q9Y6C2	EMILIN-1	3.52562	3.41376e-08
HAPLN2	Q9GZV7	Hyaluronan and proteoglycan link protein 2	3.47529	0.022003
RASSF3	Q86WH2	Ras association domain-containing protein 3	3.34779	0.000198545
DPYS	Q14117	Dihydropyrimidinase	3.3295	1.19089e-08
KDM6A	O14607	Histone demethylase UTY	2.65827	0.000101694
MTRF1	O75570	Peptide chain release factor 1, mitochondrial	2.05845	0.0126366
S100P	P25815	Protein S100-P	2.04291	0.0199047
FTH1	P02794	Ferritin heavy chain	2.02916	0.022913
GPX1	P07203	Glutathione peroxidase 1	1.93453	0.00627454
MAOB	P27338	Amine oxidase [flavin-containing] B	1.65097	0.00204078
TXNRD1	Q16881	Thioredoxin reductase 1, cytoplasmic	1.43656	0.0015864
GCLM	P48507	Glutamate--cysteine ligase regulatory subunit	1.39956	0.00077269
SDSL	Q96GA7	Serine dehydratase-like	1.3545	0.0248454
SRM	P19623	Spermidine synthase	1.33638	0.00562073
ALDH3A1	P30838	Aldehyde dehydrogenase, dimeric NADP-preferring	1.31753	0.0365131
ASMTL	O95671	Probable bifunctional dTTP/UTP pyrophosphatase/methyltransferase protein	1.27907	0.0199346
GEMIN5	Q8TEQ6	Gem-associated protein 5	1.22712	0.0397904
CMPK1	P30085	UMP-CMP kinase	1.10652	0.016148
RECQL	P46063	ATP-dependent DNA helicase Q1	1.08674	0.0230857
CRLF3	Q8IUI8	Cytokine receptor-like factor 3	1.07627	0.0361512
ADK	P55263	Adenosine kinase	1.06849	0.0333358
DAD1	P61803	Dolichyl-diphosphooligosaccharide--protein glycosyltransferase subunit DAD1	1.06088	0.0408869
CAD	P27708	CAD protein	1.04595	0.0232762
CAPN2	P17655	Calpain-2 catalytic subunit	0.995676	0.042229
EIF4A1	P60842	Eukaryotic initiation factor 4A-I	0.958661	0.0448057

## Sheet: Downregulated proteins
Protein list from mass spectrometry analysis(downregulated)
name	ID	First.Protein.Description		EP_vs_PBS_diff	EP_vs_PBS_p.adj
FEZ2	Q9UHY8	Fasciculation and elongation protein zeta-2		-6.12928	3.11722e-08
LCN2	P80188	Neutrophil gelatinase-associated lipocalin		-5.92291	1.71581e-13
HSP90AB2P	Q58FF8	Putative heat shock protein HSP 90-beta 2		-5.8113	0.000188
EIF5A	P63241	Eukaryotic translation initiation factor 5A-1		-5.8065	0.00270148
CST3	P01034	Cystatin-C		-5.72749	0.0122953
KLF5	Q13887	Krueppel-like factor 5		-5.42038	4.86802e-09
EWSR1	Q01844	RNA-binding protein EWS		-5.24781	0.000380859
MBP	P02686	Myelin basic protein		-5.23065	1.71581e-13
CDCA7L	Q96GN5	Cell division cycle-associated 7-like protein		-5.06493	0.0128566
KLK6	Q92876	Kallikrein-6		-5.01519	0.000131835
SERF2	P84101	Small EDRK-rich factor 2		-4.93428	0.00973938
CHCHD2	Q9Y6H1	Coiled-coil-helix-coiled-coil-helix domain-containing protein 2		-4.87419	6.11544e-06
CEBPB	P17676	CCAAT/enhancer-binding protein beta		-4.58118	0.0167839
RNF181	Q9P0P0	E3 ubiquitin-protein ligase RNF181		-4.57682	0.0479434
CETN3	O15182	Centrin-3		-4.51481	1.9249e-05
ZNF703	Q9H7S9	Zinc finger protein 703		-4.47626	4.09641e-09
CHMP4C	Q96CF2	Charged multivesicular body protein 4c		-4.4446	9.45856e-05
ITM2C	Q9NQX7	Integral membrane protein 2C		-4.35524	4.32463e-09
EXPH5	Q8NEV8	Exophilin-5		-4.16439	0.000361917
TSPYL1	Q9H0U9	Testis-specific Y-encoded-like protein 1		-4.16063	0.000376814
ICAM2	P13598	Intercellular adhesion molecule 2		-4.15638	2.13523e-12
MANSC1	Q9H8J5	MANSC domain-containing protein 1		-4.04319	0.0365766
RRBP1	Q9P2E9	Ribosome-binding protein 1		-4.02245	1.71581e-13
LRP10	Q7Z4F1	Low-density lipoprotein receptor-related protein 10		-4.02098	1.72489e-10
APP	P05067	Amyloid-beta precursor protein		-3.95932	1.29228e-09
DPEP1	P16444	Dipeptidase 1		-3.95835	1.71581e-13
TYMS	P04818	Thymidylate synthase		-3.92461	0.000153677
CIR1	Q86X95	Corepressor interacting with RBPJ 1		-3.81901	0.038378
BACH1	O14867	Transcription regulator protein BACH1		-3.8092	0.000148294
MLPH	Q9BV36	Melanophilin		-3.78441	0.0128352
ZIC2	O95409	Zinc finger protein ZIC 2		-3.68925	0.0169025
HMGN2	P05204	Non-histone chromosomal protein HMG-17		-3.68168	2.82806e-07
MRFAP1	Q9Y605	MORF4 family-associated protein 1		-3.63618	0.00522473
TIMM8B	Q9Y5J9	Mitochondrial import inner membrane translocase subunit Tim8 B		-3.63382	0.0095506
TMPRSS2	O15393	Transmembrane protease serine 2		-3.62405	0.000154214
TFF3	Q07654	Trefoil factor 3		-3.6195	0.0131173
CLSPN	Q9HAW4	Claspin		-3.56602	0.00390249
BICDL2	A1A5D9	BICD family-like cargo adapter 2		-3.55051	0.0074645
FAR1	Q8WVX9	Fatty acyl-CoA reductase 1		-3.53663	0.00637213
ATF6	P18850	Cyclic AMP-dependent transcription factor ATF-6 alpha		-3.53362	0.000960546
GARIN5B	Q8N5Q1	Golgi-associated RAB2 interactor protein 5B		-3.5146	1.71581e-13
SAA1	P0DJI8	Serum amyloid A-1 protein		-3.50912	3.5584e-11
NGRN	Q9NPE2	Neugrin		-3.39058	8.87631e-08
ID1	P41134	DNA-binding protein inhibitor ID-1		-3.37005	0.0136982
GRPEL2	Q8TAA5	GrpE protein homolog 2, mitochondrial		-3.31561	8.25427e-05
PROS1	P07225	Vitamin K-dependent protein S		-3.28161	3.03154e-11
RHOBTB3	O94955	Rho-related BTB domain-containing protein 3		-3.158	0.00583959
POLR2I	P36954	DNA-directed RNA polymerase II subunit RPB9		-3.15186	0.0158407
NUCB1	Q02818	Nucleobindin-1		-3.08066	2.78533e-10
SREBF2	Q12772	Sterol regulatory element-binding protein 2		-3.05789	0.00204685
ASDURF	L0R819	ASNSD1 upstream open reading frame protein		-3.0489	0.0311488
FUS	P35637	RNA-binding protein FUS		-3.04339	0.0388425
SEMA4B	Q9NPR2	Semaphorin-4B		-3.02894	0.000695813
SREBF1	P36956	Sterol regulatory element-binding protein 1		-3.01851	0.0495652
MUC5AC	P98088	Mucin-5AC		-3.01606	3.00691e-10
GTF2IRD1	Q9UHL9	General transcription factor II-I repeat domain-containing protein 1		-3.00545	0.0142054
LIPA	P38571	Lysosomal acid lipase/cholesteryl ester hydrolase		-2.99356	7.26426e-05
UHRF1	Q96T88	E3 ubiquitin-protein ligase UHRF1		-2.9881	1.8755e-09
MTDH	Q86UE4	Protein LYRIC		-2.94469	2.59305e-06
ADGRG1	Q9Y653	Adhesion G-protein coupled receptor G1		-2.92769	0.0171
TGFBR3	Q03167	Transforming growth factor beta receptor type 3		-2.92066	1.23478e-06
TCEAL4	Q96EI5	Transcription elongation factor A protein-like 4		-2.90929	0.00848994
HLA-C	P10321	HLA class I histocompatibility antigen, C alpha chain		-2.88884	7.03447e-10
IFNGR1	P15260	Interferon gamma receptor 1		-2.8824	0.00599802
CUEDC2	Q9H467	CUE domain-containing protein 2		-2.85935	2.83208e-11
AMOTL2	Q9Y2J4	Angiomotin-like protein 2		-2.80811	0.00333522
RNF169	Q8NCN4	E3 ubiquitin-protein ligase RNF169		-2.80145	0.0158157
TPX2	Q9ULW0	Targeting protein for Xklp2		-2.76516	4.49858e-09
VANGL1	Q8TAA9	Vang-like protein 1		-2.7369	0.040671
ESRRA	O95718	Steroid hormone receptor ERR2		-2.72608	7.80989e-05
SLBP	Q14493	Histone RNA hairpin-binding protein		-2.71736	0.000425743
INAVA	Q3KP66	Innate immunity activator protein		-2.68832	2.16505e-07
NDFIP1	Q9BT67	NEDD4 family-interacting protein 1		-2.64585	0.000341801
KANSL2	Q9H9L4	KAT8 regulatory NSL complex subunit 2		-2.61869	0.00075389
BCL2L12	Q9HB09	Bcl-2-like protein 12		-2.57824	0.000756423
HOXB7	P09629	Homeobox protein Hox-B7		-2.56995	4.11216e-06
TPRN	Q4KMQ1	Taperin		-2.55076	0.0149545
TCF3	P15923	Transcription factor E2-alpha		-2.5483	0.0373556
RABAC1	Q9UI14	Prenylated Rab acceptor protein 1		-2.54346	0.00136034
TMSB4X	P62328	Thymosin beta-4		-2.52901	0.00147724
PTPRF	P10586	Receptor-type tyrosine-protein phosphatase F		-2.51913	0.0337374
LGMN	Q99538	Legumain		-2.51081	0.01778
THAP4	Q8WY91	Peroxynitrite isomerase THAP4		-2.44078	0.000355256
IRF2BP2	Q7Z5L9	Interferon regulatory factor 2-binding protein 2		-2.42996	1.7563e-07
PROSER2	Q86WR7	Proline and serine-rich protein 2		-2.42558	0.0143971
CCNA2	P20248	Cyclin-A2		-2.33546	0.0062622
IFITM1	P13164	Interferon-induced transmembrane protein 1		-2.3306	0.0172993
FURIN	P09958	Furin		-2.31911	6.97684e-10
TUFT1	Q9NNX1	Tuftelin		-2.28894	0.0106096
MKI67	P46013	Proliferation marker protein Ki-67		-2.26118	8.09864e-12
ARPP19	O43768	Alpha-endosulfine		-2.25545	0.0238204
UBN2	Q6ZU65	Ubinuclein-2		-2.2478	0.0317559
RBM3	P98179	RNA-binding protein 3		-2.19705	0.00494049
ARID4B	Q4LE39	AT-rich interactive domain-containing protein 4B		-2.19679	0.0467294
PRSS8	Q16651	Prostasin		-2.17822	0.000324359
NCOA6	Q14686	Nuclear receptor coactivator 6		-2.17593	0.0365938
HMGN1	P05114	Non-histone chromosomal protein HMG-14		-2.11248	0.000132966
ZNF16	P17020	Zinc finger protein 16		-2.09124	0.0494283
CXADR	P78310	Coxsackievirus and adenovirus receptor		-2.05462	0.000685693
PRRC2B	Q5JSZ5	Protein PRRC2B		-2.05255	0.0182743
GATAD2B	Q8WXI9	Transcriptional repressor p66-beta		-2.05182	0.0366966
SPINT1	O43278	Kunitz-type protease inhibitor 1		-2.04754	5.00149e-05
PTCD1	O75127	Pentatricopeptide repeat-containing protein 1, mitochondrial		-2.04534	0.00330924
NDE1	Q9NXR1	Nuclear distribution protein nudE homolog 1		-2.03201	0.0260725
FKBP8	Q14318	Peptidyl-prolyl cis-trans isomerase FKBP8		-2.02442	0.00511028
RTF2	Q9BY42	Replication termination factor 2		-2.02088	0.041899
COA3	Q9Y2R0	Cytochrome c oxidase assembly factor 3 homolog, mitochondrial		-2.01182	5.44529e-05
ADAM10	O14672	Disintegrin and metalloproteinase domain-containing protein 10		-1.9987	0.00711012
LAMC1	P11047	Laminin subunit gamma-1		-1.99705	0.018692
MASTL	Q96GX5	Serine/threonine-protein kinase greatwall		-1.99375	0.0278786
GRSF1	Q12849	G-rich sequence factor 1		-1.99364	0.000163895
RAD51AP1	Q96B01	RAD51-associated protein 1		-1.9713	0.00759325
SORL1	Q92673	Sortilin-related receptor		-1.95589	0.0335269
GHITM	Q9H3K2	Growth hormone-inducible transmembrane protein		-1.91363	5.02991e-07
TRIAP1	O43715	TP53-regulated inhibitor of apoptosis 1		-1.90663	0.0486454
BAG4	O95429	BAG family molecular chaperone regulator 4		-1.89155	0.00119594
BBX	Q8WY36	HMG box transcription factor BBX		-1.88672	0.00154499
RREB1	Q92766	Ras-responsive element-binding protein 1		-1.87981	7.63602e-05
CETN2	P41208	Centrin-2		-1.7851	0.0498056
KIAA1143	Q96AT1	Uncharacterized protein KIAA1143		-1.78087	0.0303578
DUT	P33316	Deoxyuridine 5'-triphosphate nucleotidohydrolase, mitochondrial		-1.77565	2.19556e-06
SENP7	Q9BQF6	Sentrin-specific protease 7		-1.77298	0.0160961
HSBP1	O75506	Heat shock factor-binding protein 1		-1.75305	0.00346833
ALMS1	Q8TCU4	Centrosome-associated protein ALMS1		-1.7513	0.0296557
OAT	P04181	Ornithine aminotransferase, mitochondrial		-1.74106	0.00567648
CHCHD5	Q9BSY4	Coiled-coil-helix-coiled-coil-helix domain-containing protein 5		-1.73282	0.0356747
FDFT1	P37268	Squalene synthase		-1.72847	3.54282e-05
HMMR	O75330	Hyaluronan mediated motility receptor		-1.70357	0.0271412
PINX1	Q96BK5	PIN2/TERF1-interacting telomerase inhibitor 1		-1.69809	0.0293236
RPRD2	Q5VT52	Regulation of nuclear pre-mRNA domain-containing protein 2		-1.68087	3.02088e-05
ARMCX3	Q9UH62	Armadillo repeat-containing X-linked protein 3		-1.64092	0.0312954
OCIAD1	Q9NX40	OCIA domain-containing protein 1		-1.56232	0.00116356
IQGAP3	Q86VI3	Ras GTPase-activating-like protein IQGAP3		-1.55829	0.0379509
HERC2	O95714	E3 ubiquitin-protein ligase HERC2		-1.55551	0.00203635
BCL9L	Q86UU0	B-cell CLL/lymphoma 9-like protein		-1.54569	0.0235717
NCOR2	Q9Y618	Nuclear receptor corepressor 2		-1.5369	0.00423533
TTYH3	Q9C0H2	Protein tweety homolog 3		-1.53534	0.00334661
SIPA1L1	O43166	Signal-induced proliferation-associated 1-like protein 1		-1.5319	0.0276537
CHEK1	O14757	Serine/threonine-protein kinase Chk1		-1.53078	0.0146647
PRRC2C	Q9Y520	Protein PRRC2C		-1.52318	0.0085964
BRD2	P25440	Bromodomain-containing protein 2		-1.49481	0.00690615
MAX	P61244	Protein max		-1.49357	0.0266589
CEP131	Q9UPN4	Centrosomal protein of 131 kDa		-1.48852	0.000221258
DAG1	Q14118	Dystroglycan 1		-1.48221	0.00564589
BAG3	O95817	BAG family molecular chaperone regulator 3		-1.46325	0.0150599
MET	P08581	Hepatocyte growth factor receptor		-1.43542	0.0135727
HELLS	Q9NRZ9	Lymphoid-specific helicase		-1.42029	0.00796956
SDC1	P18827	Syndecan-1		-1.40203	0.0431611
GOLM2	Q6P4E1	Protein GOLM2		-1.37575	0.0114094
PSAP	P07602	Prosaposin		-1.36443	0.0352646
ST14	Q9Y5Y6	Suppressor of tumorigenicity 14 protein		-1.36437	0.0184346
RIF1	Q5UIP0	Telomere-associated protein RIF1		-1.32336	0.0473989
PPP1R13L	Q8WUF5	RelA-associated inhibitor		-1.30036	0.00122708
KTN1	Q86UP2	Kinectin		-1.29391	0.00394896
FAT1	Q14517	Protocadherin Fat 1		-1.28935	0.000847624
KMT2D	O14686	Histone-lysine N-methyltransferase 2D		-1.27732	0.00631219
BCAM	P50895	Basal cell adhesion molecule		-1.26936	0.0414249
GLG1	Q92896	Golgi apparatus protein 1		-1.23648	0.0399418
TRUB1	Q8WWH5	Pseudouridylate synthase TRUB1		-1.21288	0.0459002
CIT	O14578	Citron Rho-interacting kinase		-1.20702	0.0223979
PAF1	Q8N7H5	RNA polymerase II-associated factor 1 homolog		-1.19663	0.0240307
GATAD2A	Q86YP4	Transcriptional repressor p66-alpha		-1.17878	0.00743525
AHNAK	Q09666	Neuroblast differentiation-associated protein AHNAK		-1.15335	0.0180444
CLPX	O76031	ATP-dependent Clp protease ATP-binding subunit clpX-like, mitochondrial		-1.1444	0.0347029
CIRBP	Q14011	Cold-inducible RNA-binding protein		-1.13749	0.0117293
PGAM4	P18669	Probable phosphoglycerate mutase 4		-1.12594	0.011743
TFRC	P02786	Transferrin receptor protein 1		-1.04142	0.0347374
